# Supplementary material for: Single Nucleotide Polymorphisms Associated with Reading Ability Show Connection to Socio-Economic Outcomes
Source: Behav Genet. 2017 Jul 15;47(5):469–79. doi: 10.1007/s10519-017-9859-x (PMC5574963; doi:10.1007/s10519-017-9859-x)
Supplement: Supplementary file 2 — Supplementary material 2 (XLSX 17 KB) [file 10519_2017_9859_MOESM2_ESM.xlsx]

## Sheet: Sheet1
Table S2 Standardised betas for the reading and language polygenic scores at five SNP-inclusion thresholds predicting adult life outcome measures
		Word Reading PRS						Reading and Spelling Component PRS						Non-word Repetition PRS
SNP inclusion p<		0.01	0.05	0.1	0.5	1		0.01	0.05	0.1	0.5	1		0.01	0.05	0.1	0.5	1
Household Income		0.0042515	0.0087805	0.0105341	0.00734699	0.00819406		0.00668099	0.0137878	0.0159649	0.0109673	0.0107477		0.00723694	0.0104644	0.00961725	0.00641825	0.00621338
Educational Attainment		0.00559018	0.00975628	0.0121607	0.00883228	0.0092488		0.0111645	0.0152788	0.0193946	0.0184912	0.0184985		0.00423736	0.00971528	0.00971606	0.00992673	0.00948695
Self-rated Health		-0.00382536	-0.0045222	-0.00488744	-0.00490207	-0.00508216		-0.00552778	-0.00915683	-0.0103201	-0.0119265	-0.0116726		-0.0092573	-0.00905945	-0.00961674	-0.0098323	-0.00925851
Verbal Numerical Reasoning		0.0149931	0.0184024	0.0272687	0.0193882	0.0185642		0.026667	0.0282473	0.0334277	0.0313075	0.0323854		0.00797481	0.0173292	0.0129368	0.013589	0.013282
Reaction Time		-0.00180048	-0.000268135	-0.000217559	0.00203096	0.00183082		0.00136503	0.000600488	0.00210473	-0.000906371	-0.000490229		-0.00397968	-0.00193555	-0.00247114	0.00100643	0.000409406
Symbol Digit		-0.00196504	-0.00353998	-0.00383744	0.00125317	0.00134639		0.0037076	-0.00191019	-0.00255335	0.00272318	0.00378145		-0.000966012	-0.00601767	-0.00696183	-0.000459324	-0.000851077
Trails Making B		-0.000891036	-0.00365479	-0.00496931	-0.00395769	-0.00386589		0.000986076	-0.00289643	-0.0022569	-0.00561004	-0.00544025		-0.00340982	-0.00874346	-0.00502125	-0.00407467	-0.00404593
Depression		-0.012	-0.01	-0.013	-0.004	-0.005		-0.007	-0.004	-0.004	0.0009	0.001		0.0003	-0.001	-0.0002	0.002	0.002
Handedness		-0.00387254	-0.00319179	-0.00344605	0.00200642	0.00174546		-0.000635941	0.0030341	0.00359636	0.00286584	0.00387533		-0.00134767	0.0049968	0.00269578	0.00294515	0.00255358
Left ILF FA		0.018136	0.00546237	-0.00523357	0.0436362	0.047683		0.0132894	0.0182723	0.0244011	0.0410058	0.0465961		-0.00812884	0.0189517	0.0211258	0.010389	0.00312803
Right ILF FA		0.0197502	0.00668717	-0.00611745	0.0258049	0.0288347		0.00184506	0.010093	0.0112049	0.0264539	0.0343471		0.0127427	0.00910299	0.0121175	0.000368141	-0.00749006
Left SLF FA		0.0499259	0.0046721	0.036445	0.0248399	0.0263059		0.0363083	0.0396759	0.0581734	0.0378419	0.0485433		0.021329	0.0605488	0.0332075	0.0249057	0.0253407
Right SLF FA		0.0247543	-0.0123871	0.0111838	0.0108279	0.0147871		0.0127245	0.0181559	0.040511	0.0465099	0.0609303		0.038872	0.0674876	0.0479801	0.0351573	0.0372067
Left ILF MD		-0.0121713	0.0111771	0.00487943	-0.0443013	-0.0462841		0.00286415	-0.0021558	-0.0154728	-0.0457187	-0.0516616		0.0145157	-0.0254292	-0.00865859	-0.0154013	-0.00531287
Right ILF_MD		-0.000764931	0.0333745	0.0101169	-0.0294791	-0.028544		0.0175518	0.0121093	-0.00105256	-0.0219425	-0.0256586		0.00513283	-0.012899	0.000504255	-0.00572211	0.00205134
Left SLF MD		-0.0117059	0.0430422	-0.0154191	-0.0370763	-0.0340438		0.0219512	0.00900849	-0.00675545	-0.0181262	-0.0305846		-0.00716156	0.0104684	0.0063908	0.0107525	0.016147
Right SLF MD		0.0167369	0.0561537	0.00713511	-0.0198646	-0.0179406		0.0251772	0.0215385	0.00157216	-0.0115216	-0.0268255		-0.0232552	0.00410268	0.000761142	0.00939296	0.0139131
Grey Matter Volume		-0.0198849	-0.00136173	-0.00186343	-0.0225729	-0.021954		0.0271349	0.0324238	0.034946	-0.00266052	0.000297596		0.0117535	0.00325503	-0.0113198	-0.0351833	-0.0363689
White Matter Volume		-0.0291683	-0.0265283	-0.0262874	-0.00162703	-0.00286335		-0.00655785	-0.0244983	-0.00692811	0.0166235	0.0157204		0.00519819	0.00846279	0.0279798	0.00431011	0.00666256
Total Brain Volume		-0.0293614	-0.0158679	-0.0160577	-0.0155445	-0.0158421		0.0138742	0.00716606	0.0187254	0.00766554	0.00907178		0.0105494	0.00688908	0.00847257	-0.0203602	-0.0197996
Note: Betas in bold are nominally significant, those italicised withstood FDR correction
Table S2 P-values for the reading and language polygenic scores at five SNP-inclusion thresholds predicting adult life outcome measures
		Word Reading PRS						Reading and Spelling Component PRS						Non-word Repetition PRS
SNP inclusion p<		0.01	0.05	0.1	0.5	1		0.01	0.05	0.1	0.5	1		0.01	0.05	0.1	0.5	1
Household Income		0.1556	0.00342	0.000449	0.01424	0.00627		0.02571	4.33e-06	1.05e-07	0.000261	0.000346		0.0156	0.000475	0.00132	0.03226	0.03828
Educational Attainment		0.0601	0.00106	4.54e-05	0.00302	0.0019		0.000175	2.96e-07	7.88e-11	5.73e-10	5.67e-10		0.154	0.00109	0.00109	0.000856	0.00145
Self-rated Health		0.199226	0.129892	0.10191	0.10044	0.088593		0.063716	0.002173	0.000555	6.65e-05	9.49e-05		0.001884	0.002371	0.001257	0.000983	0.001924
Verbal Numerical Reasoning		0.00422	0.000454	2.06e-07	0.000218	0.0004		3.64e-07	7.39e-08	1.94e-10	2.51e-09	7.04e-10		0.12794	0.000946	0.0136	0.00959	0.01139
Reaction Time		0.52421	0.92459	0.93883	0.47314	0.51789		0.62938	0.83219	0.45798	0.74936	0.86282		0.15906	0.49371	0.38234	0.7222	0.88506
Symbol Digit		0.71993	0.5192	0.48476	0.81932	0.80616		0.49886	0.72798	0.64212	0.62012	0.49126		0.86	0.27223	0.20415	0.93328	0.87679
Trails Making B		0.88278	0.54597	0.41178	0.51295	0.5228		0.8704	0.6323	0.7094	0.35441	0.36916		0.57236	0.14793	0.40616	0.50065	0.50387
Depression		0.096	0.179	0.0652	0.574	0.529		0.332	0.57	0.598	0.907	0.889		0.967	0.924	0.979	0.817	0.738
Handedness		0.198135	0.28983	0.253455	0.505533	0.562499		0.832715	0.314499	0.233496	0.342607	0.199405		0.654135	0.096911	0.370603	0.328349	0.396938
Left ILF FA		0.85545	0.54614	0.86188	0.14542	0.11133		0.65713	0.54338	0.41887	0.1706	0.11964		0.78607	0.52554	0.47978	0.72801	0.91662
Right ILF FA		0.82429	0.51287	0.83956	0.39152	0.33796		0.95108	0.73825	0.71174	0.37894	0.25354		0.67187	0.76147	0.68658	0.99021	0.80292
Left SLF FA		0.8773	0.0995	0.2298	0.4117	0.3843		0.2293	0.1909	0.056	0.2102	0.1081		0.4803	0.0443	0.2709	0.4086	0.4006
Right SLF FA		0.6817	0.41341	0.71206	0.71998	0.62419		0.67307	0.54886	0.1826	0.1228	0.04326		0.1974	0.02465	0.11092	0.24251	0.21621
Left ILF MD		0.70655	0.68248	0.86987	0.13547	0.11854		0.92303	0.94228	0.60469	0.12278	0.08134		0.62447	0.38958	0.76991	0.60255	0.85748
Right ILF_MD		0.25533	0.97925	0.73115	0.3151	0.33035		0.54919	0.68075	0.97159	0.45393	0.38147		0.86101	0.65891	0.98625	0.84485	0.94408
Left SLF MD		0.14539	0.69291	0.6033	0.20987	0.24927		0.45726	0.76134	0.82054	0.53932	0.30055		0.80846	0.72224	0.82845	0.71518	0.58377
Right SLF MD		0.0577	0.5728	0.8102	0.5023	0.5443		0.3944	0.4682	0.9579	0.6968	0.3645		0.4317	0.8893	0.9794	0.7502	0.6373
Grey Matter Volume		0.952	0.3801	0.9345	0.3184	0.3316		0.2304	0.1533	0.1245	0.9064	0.9895		0.1319	0.885	0.6167	0.1192	0.1071
White Matter Volume		0.34199	0.296142	0.347056	0.953474	0.918174		0.81414	0.381458	0.804926	0.550886	0.572905		0.851823	0.760754	0.315355	0.876966	0.81082
Total Brain Volume		0.5217	0.23571	0.51728	0.52966	0.52158		0.57494	0.77289	0.45163	0.7565	0.71377		0.66907	0.77989	0.7318	0.4096	0.4225
ILF: Inferior Longitudinal Fasciculus; SLF: Superior Longitudinal Fasciculus; FA: Fractional Anisotropy: MD: Mean Diffusion
Note: FDR corrected significance for p<.05 was equivalent to an uncorrected p-value of 5.55e-04
For the word reading polygenic scores, calculations were based on: 1977 SNPs (p < 0.01), 9143 (p < 0.05), 17,590 (p < 0.1), 77,337 (p < 0.50), and 134,035 (p < 1). For the reading and spelling component polygenic scores, calculations were based on: 2057 SNPs (p < 0.01), 9294 (p < 0.05), 17,908 (p < 0.1), 77,420 (p < 0.50), and 134,315 (p < 1). For the non-word repetition polygenic scores, calcula…
